# Supplementary material for: The Swedish version of the Regulatory Mode Questionnaire
Source: Data Brief. 2017 Jul 27;14:251–4. doi: 10.1016/j.dib.2017.07.050 (PMC5540705; doi:10.1016/j.dib.2017.07.050)
Supplement: Supplementary file 2 — Supplementary material [file mmc2.zip]

Archive with 1 entries (1 files):
- [Data] The Swedish Version of the Regulatory Mode Questionnaire.sav
